# Supplementary material for: Preparation of Boron Nitride Nanotube/Aluminum Matrix Composites and Their Application in Automotive Connecting Rods
Source: Materials (Basel). 2025 Dec 22;19(1):48. doi: 10.3390/ma19010048 (PMC12786862; doi:10.3390/ma19010048)
Supplement: Supplementary file 1 [file materials-19-00048-s001.zip]

Archive with 1 entries (1 files):
- materials-4045410-supplementary.pdf
